# Supplementary material for: Dataset of implicit sequence learning of chunking and abstract structures
Source: Data Brief. 2018 Nov 28;22:72–5. doi: 10.1016/j.dib.2018.11.122 (PMC6297051; doi:10.1016/j.dib.2018.11.122)
Supplement: Supplementary file 2 — Supplementary material [file mmc2.xlsx]

## Sheet: RT-stimuli by blocks
a=type		a1b1	a1b2	a1b3	a1b4	a1b5	a1b6	a1b7	a1b8	a1b9	a1b10	a1b11	a1b12	a1b13	a1b14	a1b15	a1b16	a1b17	a1b18	a1b19	a1b20	a2b1	a2b2	a2b3	a2b4	a2b5	a2b6	a2b7	a2b8	a2b9	a2b10	a2b11	a2b12	a2b13	a2b14	a2b15	a2b16	a2b17	a2b18	a2b19	a2b20	a3b1	a3b2	a3b3	a3b4	a3b5	a3b6	a3b7	a3b8
a1=standard		472.85	493.9	494.41	498.39	505.71	569.35	507.76	499.15	538.02	512.46	522.64	477.69	509.64	471.2	445.82	470.57	455.77	461.49	446.07	449.73	561.17	556	475.75	499.83	532.75	481.18	541.55	600.92	509	584.1	594.25	464.1	510	514.45	559.75	453.64	542.91	536.5	574.7	467.83	581.8	517.27	496.33	674.64	665.67	534.91	536.25	441.58
a2=transfer		562.61	532.41	537.58	571.04	531.77	518.7	546.78	537.21	540.59	514.57	520.36	534.25	521.87	481.22	529.8	538.6	485.78	517.87	510.63	543.5	529.2	568.33	555.36	534.08	545.75	489.4	525.6	573.3	514.5	505.1	533.1	545.5	525.67	508.7	520.9	516.3	527.09	552.7	563.75	612.88	614.14	618.3	570.92	548.9	625.14	645.3	581.36	589
a3=deviant		645.47	593.44	658.3	594.61	620	644.38	633.52	616.76	594.41	610.43	626.71	663.04	739.09	635.57	613.81	651.19	609.03	627.12	601.23	584.12	727.18	624	615.18	698.82	660.27	682.8	613.18	782.55	692	616.75	591.09	770.17	799.33	668.58	691	642.33	622.92	616.91	591.67	541.25	677.3	661.82	635.3	658.92	582.13	644	734.67	599.55
b=block		541.9	537.42	546.15	554.13	545.16	579.28	574.79	543.17	509.82	532.36	515.15	523.38	522.39	544.86	509.32	505.06	493.97	509.25	502.1	479.51	544.42	511.36	621.67	562.92	581.73	583.1	593.27	534.92	508.5	516.1	586.17	571.08	507.33	526.92	554.27	511.08	527	531.25	537.82	512.67	631.64	645.27	576.67	614.91	581.08	623.9	578.55	603.18
b1=block 1		771.35	701.44	663.32	650.43	656.82	659.87	614.37	670.21	610.69	656.51	666.4	620.01	661.46	663.94	663.79	622.2	665.15	646.47	628.29	647.51	827.92	765.4	714.25	624.45	698.82	680.58	678.75	613.82	699.55	673.55	651.58	634.18	758.33	780.25	607.25	654.09	692.8	679.64	660.67	707.67	717.82	768.67	802.82	760.64	731.17	752.08	761.5	684.83
		504.56	469.36	466.3	472.09	450.02	424.93	408.74	393.91	405.29	401.96	385.21	394.28	384.2	369.58	393.24	374.29	376.33	379.1	360.15	362.91	485.55	456.27	464.27	478.73	486.33	416.22	403.18	488.08	410.36	484.4	430.64	436.9	454	408.09	419.27	440.88	403.43	422.33	477.75	461.22	487.83	552.09	496.17	535.8	568.75	507	477.5	547.6
		486.73	469.24	469.07	444.89	432.08	447.31	433.4	414.14	417.39	425.11	408.73	425.37	414.64	407.44	397.84	393.67	416.42	425.16	425.31	405.05	553.64	463	469.82	463.17	475	461.9	449.8	442.2	420.08	446.55	469.3	452.3	400	499.09	422.63	389.56	403.6	486.67	485.38	413.11	566.5	478.33	532.2	464.73	491.78	515.9	514.82	494.82
		489.55	511.42	495.71	487.47	486.79	475.96	483.33	514.15	487.64	516.39	490.44	537.54	514.97	533.5	522.07	542.49	570.22	559.84	584.75	527.6	498.58	550.75	460.33	471.82	493.73	523.64	525.75	560.45	602.09	580.42	482.58	591.58	523.17	600.73	522.73	553.75	551.5	698.75	705	493.75	502.91	622.82	510.73	481.36	634.33	540.67	625.18	635
		588.76	578.29	544.02	500.39	546.29	541.16	587.03	567.58	520.42	519.48	536.82	545.67	562.55	551.81	496.76	552.43	529.53	530.64	531.92	552.28	734.42	609	572.27	541.36	559.17	569.73	642.67	511.27	536.67	484.45	574.64	594.67	508.14	641.6	576.25	534.11	534.13	613.44	574.5	557.25	580.6	700.09	548.25	525.8	592.08	475.45	534.63	650.7
		481.85	462.99	472.12	455.55	457.99	435.37	456.17	474.15	438.79	495.76	437.41	429.94	426.99	443.38	415.21	435.25	429.05	423.75	441.65	430.03	486.6	440.82	509.18	457.42	451	444.91	465.25	445.17	453.91	551.5	476.73	370.22	430	466.64	391	439.25	409.45	471.6	462.45	510.82	519.5	523.25	567.91	481.5	566.42	551.42	524.55	527.45
		661.27	677.94	707.68	619.52	636.04	627.15	618.7	581.17	626.19	643.44	663.58	651.65	713.19	668.12	671.54	680.49	720.95	618.74	540.7	543.91	732.2	566.92	722.18	807.45	654.08	624.09	524.18	622.42	614.6	747.18	747.18	718.75	660.64	751.45	633.27	741.91	771.33	664.09	595.58	523.56	662.36	816.3	775.09	674.5	755.17	664.18	720.82	695.92
		583.25	542.15	561.12	496.85	494.72	562.7	460.09	522.64	540.06	525.24	499.46	546.12	495.68	478.55	503.22	476.77	501.76	459.01	503.47	516.87	553.27	495.36	492.45	533.38	570.78	611.7	494.88	550.25	693.45	568.75	593.25	649.27	437.91	548.82	567.2	440.13	560.6	505	503.43	569	553.11	551.9	545.5	600.2	609.4	541.89	555.6	575
		571.5	576.87	594.59	575.52	603.03	575.1	588.11	518.69	535.28	534.42	517.99	520.37	497.44	511.97	488	517.88	568.94	542.53	538.36	538.74	661.82	604	592.58	649.33	544.67	601.92	571.25	539.5	539.64	557.45	561.91	579.58	548.5	540.33	572.75	549.33	605.7	521.45	577.4	528.5	578.67	601.25	598.8	528.27	665.2	697.18	619.42	561.75
		448.79	447.24	455.07	455.36	476.11	445.36	453.43	439.3	435.14	428.16	408.94	414.05	447.22	423.93	396.84	411.77	355.22	351.79	393.97	381.13	535.5	507.4	479.2	548.64	508.45	531	488.92	479.11	410.91	569.86	511.33	415.91	451.5	621.22	539.63	467.4	468.33	527.22	402.1	437.11	557.25	530.45	492	593.63	582.25	639.91	595.18	499.27
		689.09	664.74	575.01	576.33	587.38	561.6	538.1	539.05	582.25	493.76	538.88	501.84	487.34	518.81	524.04	472.42	471.4	493.47	476.61	466.03	598.83	579.6	678	471.82	568.5	571.08	536.58	558.09	449	538.55	575.5	517.91	618.3	435.42	583.4	433.36	565.2	497.73	562.55	499.8	677.4	738.7	595.44	656.83	580.33	686.25	589.55	584.64
		717.02	685.31	696.32	662.74	640.02	650.49	630.78	734.32	692.94	660.48	680.28	702.88	672.46	712.52	688.17	731.61	589.1	568.52	629.75	641.68	671.09	732.5	644.2	640.5	649.08	577.58	579.83	682.67	649.42	704.2	788.36	691.75	706.82	613.64	792.58	733.58	671.22	635.63	621.2	572.64	628.38	818.83	754.83	611.17	633	624.92	588.42	732.25
		493.74	592.05	504.88	517.78	509.19	547.41	512.62	520.39	518.07	461.18	479.39	506.86	462.94	449.44	468.66	454.81	438.44	481.86	462.16	464.31	579.64	633.91	551.82	506.78	568.58	490.89	502.18	521.3	480.7	444	513.91	510.3	533.5	496.5	525.67	576.11	545.33	501	549.27	512.45	571.83	546.6	543.56	682.5	606.83	626.25	549.33	501.09
		732.32	694.16	648.96	595.08	556.72	608.7	560.81	554.7	538.55	529.67	543.36	518.7	526.69	519.37	497.8	527.34	548.42	531.48	570.35	559.98	715.44	780.22	555.36	522	603	651.11	566.58	558.44	510.45	653.45	485.5	507.89	429.78	561.18	471.9	569.18	525.88	513.18	568.8	525.89	623	630.89	589.64	567.91	588.44	718	538.4	718.75
		560.53	564.39	584.07	576.79	598.09	599.16	601.1	589.52	578.35	582.79	603.15	614.81	573.83	583.5	569.19	532.49	573.05	568.95	601.12	603.07	667.38	617.9	596.25	686.86	692.18	513	559.55	636.5	875.2	662.4	603.2	546.17	635.9	513.08	588.9	488.09	549.73	588.5	564.45	553.75	572.44	524.82	581	512.5	601.91	612.44	695.27	642.73
		506.15	536.52	595.88	522.93	575.52	581.88	484.32	480.54	513.28	468.48	470.56	486.44	506.18	503.97	483.92	492.55	482.25	472.81	441.73	456.43	513.25	587.5	565.42	560.42	601.17	751.42	526.2	487.08	453.64	507.75	447.08	534.58	513.36	489.09	480.36	542.08	513.5	451.67	419.09	400.75	626.33	574.42	556.36	626.45	663.58	638.8	588.91	552.55
		531.69	502.22	503.79	503.35	530.94	527.17	516.8	505.42	520.48	502.85	522.16	520.15	537.57	493.31	512.87	510.8	543.49	521.09	502.29	493.08	556.25	472.55	475	565.5	584.67	560.6	479.3	540.18	534.27	485.45	443.67	525.25	611	579.38	534.9	592.67	629.33	508.09	482.8	510.18	645.7	563.82	545.91	561.5	605.5	611.78	561.75	611.71
		552.48	566.5	548.25	565.33	553.5	548.28	519.3	534.46	518.29	514.97	540.8	552.68	478.53	498.55	487.37	471.42	491.95	467.5	500.56	506.91	622.27	573.64	568.11	577.9	576.55	544.33	528	539.91	543.17	612.6	647.6	571	509.5	519.27	599.92	462.22	603.13	522	444.9	580.75	531.58	614.75	625.42	576.83	535.75	578.45	642.67	638.25
		635.08	672.2	640.89	673.02	639.2	704.26	676.72	650.81	621.03	664.13	669.97	615.86	650.04	585.77	638.29	650.68	566.13	585.13	619.9	656.81	667.2	737.33	802.18	729.64	694.6	684.1	744.36	605.83	724.58	726.58	670.25	709.67	609.82	614.75	661.58	771.5	607.18	601.5	656.92	791.8	630.91	693.75	695.25	728.1	766.3	734.5	669.73	627.33
		515.72	494.12	465.94	460.24	475.31	468.27	460.13	467.88	475.37	458.2	438.06	438.8	418.26	416.61	430.58	422.66	429.26	417.09	421.17	420.99	519.92	469.82	457.67	471.27	538.33	535.67	555	476	492.27	514.33	449.55	418.75	444.09	448.27	469.64	435.18	457.64	427.17	441.71	467.92	605.3	497.67	521.82	495.73	593.43	563.4	591.1	489.36
		662.44	704.09	698.42	717.31	723.82	727.25	742.12	750.42	787.33	768.69	748.72	633.22	643.41	650.52	677.06	703.35	738.37	715.69	693.3	701.15	661.5	764.92	769.5	787	817.17	725.73	807.3	810	847.42	795.36	941.7	686.3	711.91	643.42	759.82	780	780.7	806.82	740.58	770.67	683.5	743.64	710.73	774.45	868.36	798.6	832.82	803
[truncated: 12 more columns]

## Sheet: RT-stimuli by deviants
		e1f1	e1f2	e1f3	e2f1	e2f2	e2f3
f1=deviant		595.38	479.08	514.76	432.44	545.8	597.92
f2=standard		578.61	522.6	529.94	527.33	559.35	569
f3=transfer		706.86	610.96	663.05	579.68	718.52	655.66
e1=non-reversals		590.16	524.65	542.99	502.18	549.07	561.22
e2=reversals		759.15	651.03	686.65	671.23	682.68	703.22
		516.02	407.59	442.74	474.72	413.64	469.88
		502.77	422.68	456.71	433.82	457.98	445
		625.67	509.87	543.8	488.81	548.64	574.08
		644.54	527.26	563.76	443.57	634.76	589.3
		531.11	439.69	456.15	466.82	486.38	458.92
		731.9	618.74	662.37	618.49	770.62	725.41
		597.63	508.73	552.91	581.64	540.5	532.93
		613.56	544	565.04	555.19	555.32	612.18
		552.66	429.53	487.3	476.03	391.67	540.33
		634.24	535.34	537.49	570.8	553.11	564.73
		719.93	674.61	665.73	548.28	642.62	684.24
		595.5	487.02	526.03	470.49	520.23	538
		626.46	558.14	559.47	524.98	615.94	578.63
		607.47	582.51	588.22	611.21	584.26	679.58
		616.38	494.44	518.77	473.38	546.16	507
		611.44	506.81	529.19	522.58	555.63	545.31
		618.9	515.55	566.21	475.76	547.01	512.21
		713.22	638.27	680.32	585.95	653.76	744.3
		550.38	441.97	472.71	437.14	490.11	489.74
		833.52	702.45	769.95	692.33	742.6	765.78

## Sheet: stimuli by instructions
		ra1b1	ra1b2	ra1b3	ra2b1	ra2b2	ra2b3	na1b1	na1b2	na1b3	na2b1	na2b2	na2b3
a=instructions		0.42	0.25	0.33	0.67	0	0.33	0.12	0.55	0.33	0.67	0.13	0.2
a1=inclusion		0	0.08	0.92	0.75	0.25	0	0.08	0.6	0.33	0.49	0.2	0.31
a2=exclusion		0.33	0.33	0.33	0.17	0.75	0.08	0.13	0.44	0.43	0.53	0.25	0.22
		0	0.75	0.25	1	0	0	0.22	0.46	0.32	0.22	0.41	0.37
b2=standard		0.42	0.5	0.08	0.5	0.08	0.42	0.15	0.54	0.31	0.24	0.36	0.4
b3=transfer		0	0.92	0.08	0.08	0.92	0	0.07	0.47	0.46	0.07	0.55	0.38
b1=deviant		0.08	0.58	0.33	0.67	0	0.33	0.11	0.44	0.45	0.13	0.51	0.36
		0.17	0.67	0.17	0.5	0.42	0.08	0.16	0.48	0.36	0.64	0.08	0.29
r=nonreversals deviant		0.08	0.75	0.17	0.83	0.08	0.08	0.17	0.44	0.39	0.54	0.17	0.29
n=reversals deviant		0.17	0	0.83	0.75	0.08	0.17	0.02	0.64	0.34	0.15	0.38	0.47
		0.75	0.08	0.17	0.75	0	0.25	0.06	0.55	0.39	0.11	0.48	0.41
		0.17	0.08	0.75	0.83	0.08	0.08	0.08	0.67	0.25	0.39	0.24	0.37
		0.5	0	0.5	0	0.5	0.5	0.13	0.48	0.39	0.27	0.34	0.39
		0	1	0	1	0	0	0.13	0.64	0.23	0.7	0.08	0.23
		0.17	0	0.83	0.83	0.08	0.08	0.02	0.59	0.39	0.18	0.4	0.42
		0.08	0.75	0.17	0.5	0	0.5	0.17	0.44	0.39	0.61	0.17	0.22
		0.5	0.08	0.42	0.33	0.58	0.08	0.02	0.49	0.48	0.64	0.14	0.22
		0.33	0	0.67	0.17	0.67	0.17	0.11	0.47	0.42	0.29	0.37	0.34
		0.25	0.42	0.33	0.25	0.08	0.67	0.09	0.55	0.36	0.71	0.13	0.16
		0	0.92	0.08	0.08	0.17	0.75	0.18	0.46	0.36	0.69	0.17	0.14
		0.58	0	0.42	0	1	0	0.11	0.49	0.39	0.8	0.08	0.12
		0.67	0	0.33	0.25	0.5	0.25	0.14	0.55	0.3	0.17	0.42	0.4
		0.42	0.08	0.5	0.25	0.17	0.58	0.16	0.42	0.42	0.54	0.21	0.25
		0.33	0	0.67	0.92	0	0.08	0.08	0.55	0.36	0.02	0.38	0.61
		0.92	0	0.08	0.58	0	0.42	0.06	0.54	0.4	0.08	0.53	0.39

## Sheet: i-e difference 
		s-slope	s-intercept	t-slope	t-intercept	d-slope	d-intercept
s=standard		1.17	-0.43	0.32	-0.45	-1.49	0.88
t=transfer		0.6	-0.3	-0.45	0.35	-0.15	-0.04
d=deviant		0.8	-0.08	-0.06	-0.06	-0.74	0.14
		-0.53	0.65	1.64	-1.37	-1.11	0.72
		-2.02	1.92	2.65	-2.28	-0.63	0.36
		1.82	-1.13	0.44	0.07	-2.25	1.06
		0.89	-0.87	-0.13	0.28	-0.76	0.58
		0.69	-0.15	0.57	-0.23	-1.25	0.38
		0.21	0.14	0.32	0.12	-0.53	-0.26
		0.44	0.12	3.35	-2.71	-3.79	2.6
		-2.08	1.24	1.72	-1.06	0.37	-0.18
		-0.07	0.11	-0.22	2.05	0.29	-0.31
		2.8	-2.13	-2.09	1.46	-0.71	0.67
		-0.2	0.14	0.62	-0.44	-0.42	0.3
		2.24	-1.28	0.33	-0.05	-2.56	1.33
		-0.96	1.21	0.95	-0.91	0.01	-0.3
		2.07	-1.48	-0.26	0.45	-1.81	1.03
		1.42	-0.65	0.79	-0.44	-2.21	1.09
		1.77	-1.33	-1.26	1.01	-0.51	0.33
		-1.46	0.07	-0.04	0.15	0.19	-0.22
		0.66	-0.36	0.56	-0.48	-1.22	0.84
		0.69	-0.4	1.84	-1.52	-2.52	1.92
