# Supplementary material for: Dataset of implicit sequence learning of chunking and abstract structures
Source: Data Brief. 2018 Nov 28;22:72–5. doi: 10.1016/j.dib.2018.11.122 (PMC6297051; doi:10.1016/j.dib.2018.11.122)
Supplement: Supplementary file 3 — Supplementary material [file mmc3.xlsx]

## Sheet: RT-stimuli by blocks
a=type		a1b1	a1b2	a1b3	a1b4	a1b5	a2b1	a2b2	a2b3	a2b4	a2b5	a3b1	a3b2	a3b3	a3b4	a3b5
a1=standard		587.46	635.29	624.04	572.31	585.93	537.58	715.56	539.2	553.73	718	607.45	622.92	682.73	570.22	676.55
a2=transfer		637.09	648.13	580.09	596.36	634.65	649.83	587.64	572	540.64	585.27	650.2	702.42	552.9	594.7	645.33
a3=deviant		558.99	535.53	551.95	569.94	520.52	520.45	645	606.58	535.45	504.33	602.64	567.92	579.27	619.9	635
b=block		525.79	505.45	502.01	517.41	494.89	518.92	471.33	513.64	545	499.45	608.58	507.09	536.8	549.17	500.09
b1=block 1		523.73	502.01	483.79	466.04	448.96	604.45	525.58	456.75	567.73	471.92	588.1	583.91	512.29	570.7	590.83
		688.38	676.91	700.99	635.83	648.52	668.82	687.22	811	767.7	654	725.88	927.5	757.45	728.64	739.91
		628.79	625.22	633.91	605.27	605.53	626.25	627.42	665.55	602.08	594.09	679.18	699	606.36	556.8	617.7
		455.16	447.8	454.42	464.97	454.2	383.67	462	468.58	467.25	408.5	586.11	587.27	506.5	581.58	480.75
		589.2	545.22	505.9	510.87	453.04	618.25	551.5	503.1	464.1	475.42	662.6	640.89	653.08	643.63	495.11
		440.58	422.04	414.46	426.63	429.66	399.09	408.64	387.89	413.91	427.64	447.33	430.73	437.71	518.33	392.88
		698.39	665.27	705.97	589.55	662.41	756.18	705.18	699.42	585.58	671	769.3	716.67	681	700.33	718.27
		604.23	585.75	586.66	567.1	543.93	500.42	651.27	543.75	568.83	568.42	779	680.42	634.92	628.73	584.45
		471.47	456.54	508.54	482.32	475.99	450.67	466.25	454.18	483	478.58	502.75	474.33	545.08	545.75	587.44
		530.39	535.96	546.05	533.61	554.6	617.17	556.83	511.67	556.08	532.38	541.58	568.3	644.3	583	653.11
		631.02	645.89	609.62	599.81	615.38	597.08	649	825.18	706.64	601.09	558.09	893.6	899.27	965.08	631
		825.47	864.92	851.89	893.84	794.34	745.89	951	826.13	915.4	823.33	892.5	796.3	1006.75	885.64	883.9
		635.66	640.41	654.41	661.75	668.56	621.36	657.8	599.17	761	648	698.58	647.09	779	720.42	707.56
		488.69	536.14	546.54	543.48	557.58	441.55	557.18	498	571.58	609.6	471.58	748.82	651.6	610.56	647.22
		632.87	570.39	556.01	581.17	641.36	576.82	603.7	512.73	592.44	742.56	736.3	648.22	600.89	608	609
		522.7	543.85	505.53	501.21	508.59	544.5	532.6	526.08	592.22	487.64	617.8	523.18	598	592.13	657.09
		641.97	710.75	662.91	666.78	698.45	699.75	797.36	780.6	741.08	616.33	852	684.73	781.4	720.7	1073.27
		697.45	611.7	594.14	607.99	589.25	652.09	716.55	692.27	647.83	534.92	1019.11	665.64	536.75	788.2	835.45
		590.58	593.21	583.27	567.41	538.25	626.5	594.6	601.4	532.18	608.2	679.67	715.8	742.83	570.17	545.75
		556.61	599.69	592.33	510.01	587.45	664.08	638.1	629.09	584.5	554.08	580.22	564.08	731.7	633.45	749.1

## Sheet: RT-stimuli by deviants
		e1f1	e1f2	e1f3	e2f1	e2f2	e2f3
f1=deviant		595.6	597.44	684.58	635.04	667	514.19
f2=standard		616.93	609.8	641.28	633.04	488.8	609.88
f3=transfer		545.5	553.16	622.27	559.74	620.11	541.47
e1=non-reversals		500.3	502.21	571.58	565.13	546.1	467.31
e2=reversals		482.71	524.96	590.05	499.59	514.7	522.08
		661.36	731.19	826.08	731.3	635.25	643.07
		618.31	624.41	686.42	629.09	614.33	511.88
		452.21	431.3	578	475.15	485	474
		525.21	542.35	702.69	496.56	446.6	459.38
		417.57	403.16	501.85	485.15	432.67	323.64
		654.47	707.94	732.56	736.97	556.6	683.33
		577.05	554.69	706.69	581.07	616.1	549.75
		463.53	464.33	536.84	554.27	478.6	474.63
		526.68	549.88	613.82	609.46	595.75	470.57
		618.87	687.72	844.46	627.62	613.1	448.25
		822.58	860.64	921.5	969.73	813.88	688.57
		634.8	627.51	716.54	740.43	771	667.88
		521.9	523.82	649.42	595.14	584.7	475.88
		588.75	597.37	670.41	625.61	621.43	502.63
		492.86	525.07	612.05	636.4	577.78	518
		661.19	727.6	848.67	745.54	704.22	693
		599.67	644.67	775.98	725.37	657.67	636
		561.72	593.11	643.26	642.7	590.5	717.13
		555.7	637.28	663.89	634.84	494.33	556

## Sheet: stimuli by instructions
		ra1b1	ra1b2	ra1b3	ra2b1	ra2b2	ra2b3	na1b1	na1b2	na1b3	na2b1	na2b2	na2b3
a=instructions		0.75	0	0.25	0.08	0.08	0.83	0.09	0.45	0.46	0.49	0.31	0.2
a1=inclusion		0.33	0.25	0.42	0.92	0	0.08	0.13	0.4	0.47	0.15	0.38	0.47
a2=exclusion		0.83	0.08	0.08	0	0	1	0.03	0.58	0.39	0.07	0.45	0.48
		0.83	0	0.17	0.08	0.92	0	0.14	0.45	0.41	0.56	0.17	0.27
b2=standard		0.42	0	0.58	0	0	1	0.03	0.47	0.5	0.01	0.55	0.45
b3=transfer		0.17	0	0.83	0.5	0	0.5	0.05	0.53	0.42	0.09	0.5	0.41
b1=deviant		0.42	0	0.58	0.92	0	0.08	0.06	0.55	0.39	0.09	0.49	0.42
		0.17	0.33	0.5	0.08	0.17	0.75	0.08	0.58	0.33	0.55	0.17	0.28
r=nonreversals deviant		0.58	0.17	0.25	0	0.42	0.58	0.16	0.39	0.45	0.28	0.29	0.43
n=reversals deviant		0	0.08	0.92	0.75	0.25	0	0.03	0.46	0.51	0.8	0.05	0.15
		0.92	0	0.08	0	1	0	0.04	0.6	0.36	0.9	0.01	0.09
		0.5	0.08	0.42	0.58	0	0.42	0.29	0.3	0.41	0.11	0.42	0.47
		0.75	0.25	0	0.25	0.08	0.67	0.29	0.45	0.26	0.43	0.27	0.3
		0.25	0.58	0.17	0.17	0.25	0.58	0.17	0.44	0.39	0.1	0.41	0.49
		0.42	0	0.58	0.42	0	0.58	0.05	0.42	0.52	0.04	0.43	0.53
		0.5	0.17	0.33	0.42	0.08	0.5	0.03	0.53	0.44	0.03	0.52	0.45
		0.33	0.42	0.25	0	0.08	0.92	0.16	0.46	0.38	0.3	0.37	0.33
		0.75	0	0.25	0.83	0	0.17	0.09	0.59	0.32	0.19	0.52	0.29
		1	0	0	0	1	0	0.1	0.52	0.39	0.73	0.09	0.18
		0.25	0.08	0.67	0.42	0.5	0.08	0.06	0.45	0.49	0.48	0.24	0.28
		0.58	0.17	0.25	0.42	0.17	0.42	0.12	0.48	0.4	0.1	0.59	0.31
		0.5	0	0.5	0.08	0	0.92	0.05	0.48	0.47	0.03	0.51	0.46
		0	0.83	0.17	0.17	0.58	0.25	0.73	0.12	0.15	0.65	0.13	0.22
		0.5	0.25	0.25	0.33	0.25	0.42	0.2	0.38	0.42	0.15	0.45	0.4

## Sheet: i-e difference 
		s-slope	s-intercept	t-slope	t-intercept	d-slope	d-intercept
s=standard		2.02	-1.1	-1.39	1.03	-0.63	0.06
t=transfer		0.66	-0.38	0.23	-0.33	-0.89	0.72
d=deviant		1.15		-1.11	0.63	-0.04	0.01
		-0.08	-0.64	1.57	-1.03	-1.49	0.88
			0.15
		0.38	-0.25	0.08	-0.07	-0.46	0.32
		-0.71	0.5	0.77	-0.55	-0.06	0.05
		0.97	-0.22	0.62	-0.48	-1.59	0.7
		-0.35	0.39	0.85	-0.62	-0.5	0.23
		-0.49	0.7	0.66	-0.34	-0.17	-0.36
		0.49	-0.31	-4.18	2.19	3.69	-1.88
		1.71	-1.13	1.17	-0.9	-2.88	2.03
		0.44	-0.37	0.74	-0.78	-1.18	1.15
		0.16	-0.13	-0.61	0.42	0.45	-0.29
		0.62	-0.29	-0.21	0.15	-0.4	0.15
		1.63	-0.72	-0.37	0.24	-1.26	0.49
		-0.24	0.11	1.2	-1.01	0.19	-0.1
		1	-0.7	-0.66	0.76	-0.96	0.9
		0.68	-0.6			-0.98	0.84
				0.3	-0.24
		0.53	-0.39	-0.25	-0.01	-0.28	0.4
		-0.05	0.04	0.36	-0.37	-0.3	0.33
