# Supplementary material for: Dataset of implicit sequence learning of chunking and abstract structures
Source: Data Brief. 2018 Nov 28;22:72–5. doi: 10.1016/j.dib.2018.11.122 (PMC6297051; doi:10.1016/j.dib.2018.11.122)
Supplement: Supplementary file 4 — Supplementary material [file mmc4.xlsx]

## Sheet: RT-stimuli by blocks
a=type		a1b1	a1b2	a1b3	a1b4	a1b5	a1b6	a2b1	a2b2	a2b3	a2b4	a2b5	a2b6	a3b1	a3b2	a3b3	a3b4	a3b5	a3b6
a1=standard		550.29	605.72	680.27	625.55	592.65	648.09	577.45	600.25	669.3	630.11	541.18	683.6	588.75	615.55	866.2	633.18	774.78	616.67
a2=transfer		539.02	531.25	609.1	620.56	605.29	611.79	620.42	585.33	625.55	766.55	696.58	602.6	644	596.6	686.33	647.25	815.73	516.22
a3=deviant		572.62	541.29	547.97	578.87	593.15	558.23	608.67	563	547.25	601.58	594.6	589.2	676	671.08	586.55	580.8	599	610.73
b=block		490.88	535.04	539.36	528.6	603.39	579.2	536.73	526.92	674.3	523.08	545.45	548.36	549.42	523.55	693.67	480.45	530.36	611.36
b1=block 1		431.02	438.82	439.47	442.84	458.75	457.1	466.17	439.9	418	427.17	488.33	499.17	440.67	434.92	475.92	510.82	521.58	481.58
		535.86	575.94	578.06	576.7	595.26	547.54	553.25	607	578.58	608.73	583.09	544.33	590.33	640.5	606.08	638.5	628.36	518.36
		468.24	482.11	489.66	482.63	450.33	461.63	534.3	469.83	466.3	524.83	501.5	461.58	486.91	508.64	516.75	621.45	514.56	451.5
		501.68	501.04	558.95	509.01	505.13	508.38	575.6	591.58	493.17	424.42	432.55	508.9	708.45	525.44	663.2	548.45	500	558.5
		465.47	510.68	498.61	494.74	533.48	500.71	464.5	512.33	485.33	537.36	544.83	570.91	503	605.17	559.5	585.58	595.27	587.17
		633.82	665.28	658.84	649.25	642.39	659.64	657.25	621.09	769.17	525.36	583.91	655.82	677.6	775.27	786.5	678.92	733.1	755.67
		405.08	401.28	378.76	375.75	385.58	366.08	404.45	389	384.78	394.2	385.17	380.36	411.2	414.56	398.09	416.9	395.71	404
		492.16	500.48	513.36	509.35	520.2	507.62	440.22	533.57	656.67	446.18	443.67	522.67	528.5	487.83	523.67	558.36	627.73	525.2
		617.25	570.06	476.32	544.5	504.89	505.08	558.09	546.45	575.36	486.9	504.8	634.83	641.91	592.78	535.11	787.56	750.22	492
		576.33	651.41	584.88	597.09	580.08	548.62	653.36	786.75	642.33	570.17	522.75	621.18	619	638.3	710.6	763.63	604.27	612.91
		466.96	476.35	448.2	518.48	495.51	472.2	506.5	474.5	436.7	570.36	518.58	488.22	520.44	424	529.5	513.2	614.1	513.13
		475.65	449.01	442.82	441.19	439.5	449.52	466.2	383	475	462.91	424.42	461.58	471.42	484.3	452.36	511.4	497.63	536.55
		552.56	577.22	530	538.75	564.45	548.94	609.2	601.92	473.55	487.5	631.1	629.9	534.18	516.82	544	638.55	652.18	717.75
		571.79	570.59	527.26	593.38	536.89	540.58	546.9	576.58	582.5	588.08	552.09	676.27	567.6	642.09	649.1	618.73	602.22	725.33
		622.58	603.14	610.36	607.37	631.81	592.36	649.17	649.25	673.92	635.25	616.55	651.3	667.08	716.75	669.73	539.82	772	744.82
		555.79	553.63	569.99	606.17	640	616.7	554.17	577.17	595.42	680.75	550	606.42	570.82	638.91	682.9	663.82	749.83	781.09
		544.83	553.61	607.05	520.73	494.28	537.21	539.18	521.83	674	603.92	575.36	481.13	581.45	680.86	591.42	722.64	666.4	561.75
		419.23	424.79	445.12	438.75	415.25	444.89	438.45	484.18	433.58	512.1	519.14	422.78	466	558.75	485.91	561.63	619.57	490.67
		442.35	435.4	433.62	429.76	431.57	440.34	501.18	449.6	434.27	461.33	447.58	471.45	542	568.5	467.7	490.64	438	545.9
		466.79	455.39	480.22	435.81	431.26	436.1	532.17	496.83	466.36	438.36	449.17	461.36	455.17	467.73	489.45	452.73	450.36	450.4

## Sheet: RT-stimuli by deviants
		e1f1	e1f2	e1f3	e2f1	e2f2	e2f3
f1=deviant		617.28	581.78	690.73	610.07	810.22	572.78
f2=standard		585.54	615.53	686.34	584	872.33	524.18
f3=transfer		561.46	575.98	652.58	585.13	629	489.75
e1=non-reversals		546.46	566.98	570.18	542.21	507.92	547.27
e2=reversals		444.91	453.34	497.32	443.59	480.17	377.75
		565.17	584.02	631.12	583.57	548	476.17
		468.01	480	545.55	493.63	554.18	368.56
		503.7	497.45	637.89	565.65	532.36	389.5
		493.59	517.49	599.19	537.73	522.09	448.08
		653.41	642	759.14	641.72	615.55	616
		379.21	378.92	422.24	411.68	453.11	337.4
		504.27	482.91	565.64	521.77	587.42	435.75
		517.08	535.78	670.94	640.34	643.82	443.8
		579.37	623.97	654.49	651.97	679.09	646.09
		468.16	500.1	546.83	561.89	506.33	394.67
		442.97	428.22	509.3	485.51	534.08	417.33
		547.64	578.76	628.11	574.05	515.2	484.17
		543.6	597.75	659.48	620.05	534.09	527.42
		599.61	656.09	710.04	670.28	593.91	574.67
		584.85	572.19	702.85	618.73	704.83	579.18
		537.17	569.71	661.86	569.4	569.8	488.17
		422.39	467.02	548.83	479.86	456.1	401.18
		418.28	457.56	540.09	530.48	476.08	383.25
		447.6	476.31	474.37	469.65	466.3	401.08

## Sheet: stimuli by instructions
		ra1b1	ra1b2	ra1b3	ra2b1	ra2b2	ra2b3	na1b1	na1b2	na1b3	na2b1	na2b2	na2b3
a=instructions		0.63	0	0.38	0.13	0.25	0.63	0.08	0.52	0.4	0.35	0.42	0.23
a1=inclusion		0.5	0.38	0.13	0.5	0.38	0.13	0.14	0.31	0.56	0.46	0.27	0.27
a2=exclusion		0.13	0.25	0.63	0.5	0.25	0.25	0.26	0.35	0.39	0.14	0.47	0.4
		0.88	0	0.13	1	0	0	0.14	0.48	0.39	0.33	0.25	0.42
b2=standard		0.75	0.25	0	0.13	0	0.88	0.09	0.49	0.42	0.63	0.23	0.15
b3=transfer		0.13	0.25	0.63	0.13	0.88	0	0.08	0.51	0.41	0.14	0.51	0.35
b1=deviant		1	0	0	0.13	0.88	0	0.09	0.49	0.42	0.58	0.23	0.19
		0.75	0	0.25	0.25	0.5	0.25	0.09	0.55	0.36	0.18	0.34	0.48
r=nonreversals deviant		0.13	0	0.88	1	0	0	0.1	0.49	0.41	0.03	0.46	0.51
n=reversals deviant		0.13	0	0.88	0.75	0	0.25	0.08	0.49	0.43	0.03	0.47	0.5
		0	0.88	0.13	1	0	0	0.17	0.56	0.27	0.27	0.38	0.35
		0.88	0	0.13	0.75	0	0.25	0.01	0.55	0.44	0.09	0.4	0.51
		0.25	0	0.75	0.38	0.13	0.5	0.14	0.57	0.3	0.47	0.24	0.3
		0.38	0.25	0.38	0.25	0.13	0.63	0.16	0.51	0.33	0.16	0.51	0.33
		0.5	0	0.5	0	0.63	0.38	0.09	0.43	0.48	0.38	0.26	0.36
		0.25	0	0.75	0.13	0.13	0.75	0.11	0.42	0.47	0.18	0.35	0.47
		0.25	0	0.75	0.75	0.13	0.13	0.02	0.48	0.5	0.1	0.41	0.49
		0	1	0	0.25	0.75	0	0.18	0.48	0.34	0.19	0.47	0.34
		0.5	0	0.5	0	1	0	0.11	0.41	0.48	0.86	0.02	0.11
		0	0	1	0.75	0	0.25	0.1	0.51	0.39	0.02	0.42	0.56
		0.63	0	0.38	0.25	0.13	0.63	0	0.55	0.45	0.42	0.34	0.24
		0.38	0.5	0.13	0.63	0	0.38	0.09	0.52	0.39	0.68	0.14	0.18
		0.13	0.88	0	0.25	0	0.75	0.14	0.61	0.25	0.18	0.39	0.43
		0.38	0	0.63	0.25	0.13	0.63	0.11	0.51	0.38	0.08	0.58	0.34

## Sheet: i-e difference 
		na1b1	na1b2	na1b3	na2b1	na2b2	na2b3	na3b1	na3b2	na3b3
a=attribution		-0.23	0.09	0.14	0	0.53	-0.53
a1=guess		-0.02	-0.11	0.12	0.1	-0.21	0.11	-0.44	0.14	0.3
a2=intuition		0.26	-0.12	-0.14	0.08	-0.38	0.31
a3=rules or memory		-0.19	0.2	-0.01	-0.17	0.23	-0.06
		-0.63	0.41	0.22	-0.53	0.1	0.43	-0.31	0.62	-0.31
b1=deviant		-0.04	-0.21	0.26	-0.06	0.11	-0.05	-0.08	0.01	0.06
b2=standard		-0.47	0.34	0.13	-0.21	-0.03	0.24
b3=transfer		0.03	0.01	-0.04	-0.05	0.24	-0.19	-0.22	0.33	-0.12
		0.03	-0.07	0.04	0	0.05	-0.05	0.13	0.38	-0.5
n=reversals-deviant		0.07	0	-0.07	0.03	0.32	-0.35
		-0.02	-0.06	0.08	-0.25	0.42	-0.17	0.02	0.71	-0.73
		-0.25	0.41	-0.16	-0.09	0	0.09	-0.06	0.23	-0.17
					-0.32	-0.01	0.34
		-0.18	-0.14	0.32	-0.05	0.15	-0.1	0.22	-0.05	-0.18
					0.02	-0.18	0.17	-0.38	0.23	0.15
					-0.03	-0.04	0.07
		-0.06	0.03	0.04	-0.08	0.1	-0.02	0	-0.25	0.25
		-0.03	0.01	0.01
								-0.75	0.36	0.39
								0.09	-0.16	0.07
		0	0	0	-0.28	0.31	-0.03	-0.5	0.18	0.32
		0	1	-1	-0.78	0.03	0.75	-0.59	0.2	0.39
		-0.06	-0.15	0.21	-0.13	-0.1	0.23	0.35	-0.38	0.03
		-0.06	-0.35	0.41	-0.06	0.11	-0.05	0.14	-0.19	0.05
